# Supplementary material for: Identification of Quantitative Trait Locus and Candidate Genes for Drought Tolerance in a Soybean Recombinant Inbred Line Population
Source: Int J Mol Sci. 2022 Sep 16;23(18):10828. doi: 10.3390/ijms231810828 (PMC9504156; doi:10.3390/ijms231810828)
Supplement: Supplementary file 1 [file ijms-23-10828-s001.zip]

Archive with 1 entries (1 files):
- ijms-1846731-supplementary.pdf
